# Supplementary material for: AJGM: joint learning of heterogeneous gene networks with adaptive graphical model
Source: Bioinformatics. 2025 Mar 12;41(3):btaf096. doi: 10.1093/bioinformatics/btaf096 (PMC11937957; doi:10.1093/bioinformatics/btaf096)
Supplement: btaf096_Supplementary_Data [file btaf096_supplementary_data.zip]

Archive with 1 entries (1 files):
- Bioinformatics_supplement_ final.pdf
